# Supplementary material for: Neighborhood nonnegative matrix factorization identifies patterns and spatially-variable genes in large-scale spatial transcriptomics data
Source: Genome Biol. 2026 Jan 16;27:31. doi: 10.1186/s13059-025-03846-6 (PMC12892798; doi:10.1186/s13059-025-03846-6)
Supplement: Supplementary file 2 — Additional file 2. Contains Supplemental Tables S1-S6, which include the top 50 genes identified for each of the factors in the three datasets; we include a weighted and unweighted ranking of these genes. [file 13059_2025_3846_MOESM2_ESM.xlsx]

## Sheet: S1  DLPFC - weighted
Signature 1	Signature 2	Signature 3	Signature 4	Signature 5	Signature 6	Signature 7
KRT19	CHN1	OLFM1	MT.CO1	SCGB2A2	MBP	ENC1
IFI27	SLC17A7	YWHAH	MT.CO2	SCGB1D2	PLP1	CAMK2N1
COX6C	THY1	ATP1A3	MT.CO3	MGP	TF	CCK
HLA.B	DNM1	GAPDH	MT.ND3	SCGB2A1	MOBP	CARTPT
APOE	DIRAS2	SAA1	MT.ND4	CYP4Z1	MAG	CALM1
KRT8	MAP2	ATP1B1	MT.ND1	MUC1	CLDN11	NRGN
KRT18	SYN1	HINT1	MT.ATP6	TFF1	ERMN	HPCAL1
NUPR1	PI4KA	SLC39A10	MT.ND2	IGKC	CARNS1	LINC00507
S100A11	CPLX2	GAD1	MT.CYB	RPLP1	TMEM144	HOPX
H2AFJ	SV2B	FGF12	MT.ND5	FTH1	MOG	CLU
ISG15	NELL2	RIMS3	MT.ND4L	RPL41	NKX6.2	CUX2
B2M	GPM6A	VAMP1	MT.ATP8	CTSD	PTGDS	CALB1
HLA.DRA	KIF3C	ATP5MD	MT3	EEF1A1	FTH1	SERPINE2
IGFBP5	UBE2QL1	NSG1	MTRNR2L8	RPS12	CLDND1	CKB
CRABP2	TSPAN7	MEF2C	CST3	TFF3	GFAP	RTN4
MALAT1	BSN	EPHA4	MTRNR2L12	RPL32	SPP1	ARPP19
HLA.A	CELF4	NDUFB1	PCSK1N	RPL10	UGT8	ACTB
SLC39A6	CAP2	HSPA8	SFXN5	RPS15	PPP1R14A	CAMK2A
BAMBI	EPHB6	SNAP25	RPS21	RPL11	S100B	ITM2C
TAGLN	ADCY1	ATP1A1	NDRG2	AZGP1	GLDN	GPM6A
MYL9	PHACTR1	ITM2B	CLU	AGR3	KLK6	TESPA1
DDR1	SLC25A22	NDUFA4	RPL37A	RPS15A	TUBA1A	MEG3
FCGRT	LINGO1	NDUFA3	RPS28	TPT1	ENPP2	NCDN
CALML5	TBR1	NEFL	ATP1B2	MT.CO3	RNASE1	OLFM1
IGFBP4	DMTN	NEFM	SLC1A2	RPS8	BCAS1	PPP4R4
CD24	GNAS	COX7B	RPL34	COL1A1	CNP	CALB2
CD74	STMN3	ATP5ME	NSMF	HBB	CRYAB	PPP3CA
S100P	UNC13A	PPIA	GLUL	RPL12	SEPT4	YJEFN3
MYL6	PHF24	CALM2	RPL41	RPL18	QKI	PHYHIP
GATA3	TSPYL1	DBNDD1	RPL37	RPS27	PAQR6	NPTXR
RPL41	PDZD4	NEFH	EEF1A1	IGLC2	MYRF	GNAS
HLA.C	PIP5K1C	UCHL1	RPL36	CST3	SCD	PSAP
FTL	PNMA2	SNCG	RPS29	AGR2	PLEKHB1	FKBP1A
HLA.DRB5	JPH3	GNB5	RPL31	RPS24	MARCKSL1	GRIN1
IFITM3	CDK5R2	ATP5IF1	FTH1	RPL7A	EVI2A	DPP6
FAM107A	PRKCE	COX7A2	SPARCL1	IGHG3	LINC00844	THY1
SMIM22	CLSTN1	SOD1	FTL	RPS27A	HSPA2	FBXL16
RARRES3	CLSTN2	NRGN	ALDOC	RPL29	GPRC5B	YWHAZ
CCND1	DKK3	KCNC1	C1orf61	RPS4X	APOD	MALAT1
SPDEF	SLC35F1	COX6A1	RPL28	IGHA1	QDPR	TMEM59L
CLIC1	SYNPR	TCEAL6	RPL21	RPL35A	CNTN2	YWHAH
RPL19	IDS	ACSL6	ENHO	COL1A2	OPALIN	PRNP
TNFSF10	SEPT3	ATP5F1E	FBXO2	RPS14	TMSB4X	MT3
PFN1	SLC8A1	COX5B	RPS27	RPS18	LAMP2	CNR1
FAM234B	RPH3A	MDH1	RPS24	RPS3A	TTYH2	CYP46A1
SERF2	TMSB10	FTH1	RPL38	RPL34	FEZ1	SOWAHA
C1QB	LDHA	TUBA1B	TMSB4X	RPL8	TSC22D4	LAMP5
RPL13	SNAP25	MDH2	RPS25	MT.ND4	LHPP	CALM2
VAMP8	SPTBN2	CRYM	RPLP2	SCUBE2	SELENOP	CALM3
HSPB1	SPARCL1	GAP43	APOE	LTF	RPL37	DDN

## Sheet: S2 DLPFC - unweighted
Signature 1	Signature 2	Signature 3	Signature 4	Signature 5	Signature 6	Signature 7
COX6C	MT.CO3	MT.CO2	MT.CO1	SCGB2A2	MBP	ENC1
RPL41	MT.CO2	MT.CO1	MT.CO2	SCGB1D2	PLP1	NRGN
MALAT1	MT.CO1	MT.CO3	MT.CO3	MT.CO3	FTH1	CAMK2N1
FTH1	TMSB10	GAPDH	MT.ND4	MT.CO2	GFAP	CALM1
FTL	SNAP25	FTH1	MT.ND1	MT.ND4	MT.ND2	CCK
CST3	TUBA1B	SNAP25	MT.ATP6	MT.ATP6	MT.ND4	CLU
B2M	NRGN	NDUFA4	MT.ND2	MT.ND1	CNP	MT.CO1
KRT19	SYT1	NRGN	MT.CYB	MT.ND2	CRYAB	MT3
RPLP1	GPM6A	TUBA1B	MT.ND3	FTH1	PTGDS	MALAT1
RPL13	MAP1B	TMSB10	MT.ND5	MT.CYB	TUBA1A	CKB
EEF1A1	ACTB	MT.CYB	MT3	RPL41	MT.CO2	ACTB
GFAP	HSP90AA1	ATP1B1	MTRNR2L12	RPLP1	TF	GPM6A
CLU	RTN1	CALM2	CST3	IGKC	S100B	OLFM1
RPL10	GNAS	UCHL1	MT.ND4L	MT.CO1	FTL	ARPP19
RPL19	CALM1	ACTB	CLU	MUC1	EEF1A1	RTN4
CD74	CHN1	HSPA8	RPL41	EEF1A1	TMSB4X	GNAS
RPL30	HSP90AB1	PPIA	FTH1	CST3	MT.ATP6	CALM2
HLA.B	TUBB2A	VSNL1	RPL37A	RPS12	RPS12	THY1
ACTG1	CALM2	YWHAH	MT.ATP8	RPL10	MT3	YWHAH
SERF2	SLC17A7	TMSB4X	FTL	RPL32	ACTB	GAPDH
RPL13A	THY1	OLFM1	EEF1A1	RPS15	RPL41	VSNL1
RPL32	VSNL1	CKB	MTRNR2L8	HBB	RPLP1	PSAP
HLA.A	UCHL1	ITM2B	RPL34	TFF1	MOBP	CALM3
IFI27	RTN3	NEFL	SLC1A2	RPL18	RPL37A	CHN1
RPS14	STMN1	COX6A1	RPS21	MGP	APLP1	TMEM59L
APOE	SPARCL1	RTN1	RPS28	RPS27	SCD	YWHAZ
MT.ND1	YWHAG	RPL41	GLUL	RPS8	GPM6B	EEF1A1
RPS18	CALM3	STMN1	RPLP1	RPS14	RPL37	SPARCL1
RPS19	CLU	MT.ND4	RPL37	MT3	CLDND1	NORAD
RPL28	PSAP	RTN3	RPL28	TPT1	RPL34	PRNP
MYL6	DNM1	SELENOW	RPL13	RPS18	PTMA	APLP1
RPS15	CKB	CALM3	TMSB4X	RPL29	MT.ND1	ITM2B
RPS2	GAPDH	TUBB2A	RPL32	RPL11	GAPDH	NCDN
RPL8	YWHAH	UBC	SPARCL1	TFF3	RPL28	HOPX
RPL29	CPE	ATP5F1E	RPS12	RPS27A	RPL32	PPP3CA
TMSB10	CCK	MAP1B	RPS27	RPS15A	ITM2B	PEBP1
GAPDH	PPIA	COX5B	RPL36	RPS24	RPS27	ITM2C
RPL18	NORAD	MDH1	RPS29	RPL19	RPL30	PHYHIP
IGKC	CLSTN1	GNAS	PCSK1N	CTSD	MARCKSL1	FBXL16
RPS12	BASP1	COX4I1	APOE	CLU	MT.ND3	GRIN1
KRT8	TUBA1A	UBB	RPS24	RPL12	RPS8	CLSTN1
RPL18A	ARPP19	ATP5MD	PTGDS	RPL8	UBB	MEG3
RPS27A	MT.ND4	HINT1	RPS15	RPL34	RPS27A	HPCAL1
RPS23	STXBP1	MT.ATP6	RPL13A	RPS4X	PPP1R14A	CPE
RPS27	DPYSL2	TPI1	NDRG2	RPL7A	SPP1	APP
RPS24	TSPAN7	CALM1	RPL31	RPL13	DPYSL2	DYNLL1
RPS8	TMEM59L	ACTG1	RPS27A	RPL13A	SELENOW	CAMK2A
IFITM3	ACTG1	ATP5F1B	RPL21	RPS2	RPL10	DKK3
TMSB4X	UBB	COX7C	COX6A1	MYL6	RPS15	PCSK1N
RPL15	YWHAZ	CFL1	CAMK2N1	RPS3A	RNASE1	PLD3

## Sheet: S3 mouseMERFISH - weighted
Signature 1	Signature 2	Signature 3	Signature 4	Signature 5	Signature 6	Signature 7	Signature 8	Signature 9	Signature 10
Cd24a	Col25a1	Calcr	Rgs5	Slc17a6	Arhgap36	Sgk1	Mlc1	Gad1	Irs4
Pdgfra	Cpne5	Oprl1	Slco1a4	Syt4	Amigo2	Ermn	Aqp4	Syt2	Esr1
Traf4	Nos1	Gda	Fn1	Ntng1	Onecut2	Opalin	Cxcl14	Gabra1	Slc18a2
Sox6	Pnoc	Prlr	Selplg	Necab1	Isl1	Ebf3	Aldh1l1	Npas1	Pgr
Ccnd2	Oprd1	Ar	Myh11	Cbln1	Gpr165	Ndrg1	Sox8	Syt4	Pak3
Cyr61	Chat	Tacr1	Sema3c	Cbln2	Cbln2	Gjc3	Pou3f2	Dgkk	Npy2r
Sox4	Oxtr	Coch	Klf4	Gabra1	Sema4d	Mbp	Ttyh2	Pak3	Dgkk
Creb3l1	Synpr	Trhr	Igf1r	Oprl1	Omp	Ttyh2	Tiparp	Pcdh11x	Prlr
Cckbr	Htr2c	Pcdh11x	Adora2a	Nos1	Bdnf	Sox8	Sox6	Cspg5	Oprl1
Cspg5	Galr1	Rgs2	Ace2	Pak3	Oxt	Lpar1	Plin3	Oprl1	Coch
Sln	Ano3	Glra3	Lmod1	Npy1r	Tmem108	Plin3	Cdkn1a	Tacr1	Oprk1
Nnat	Sp9	Gabrg1	Cdkn1a	Cspg5	Dgkk	Sema4d	Cyr61	Serpinb1b	Scg2
Tmem108	Baiap2	Gpr165	Ndrg1	Fezf1	Gal	Cdkn1a	Cspg5	Tmem108	Pcdh11x
Baiap2	Tacr3	Mc4r	Ndnf	Galr1	Cckar	Etv1	Gabrg1	Ntsr1	Npy1r
Gem	Cckar	Crhbp	Lepr	Glra3	Krt90	Ntsr1	Gbx2	Arhgap36	Egr2
Igf2r	Cspg5	Pak3	Ccnd2	Ramp3	Pnoc	Man1a	Galr2	Tacr3	Creb3l1
Lpar1	Rnd3	Syt4	Npy1r	Sema4d	Kiss1r	Omp	Igf1r	Pou3f2	Sox4
Igf1r	Serpine1	Brs3	Etv1	Igf2r	Crhr2	Pcdh11x	Etv1	Avpr1a	Syt4
Sox8	Oprl1	Ramp3	Man1a	Bdnf	Rgs2	Slc17a7	Creb3l1	Rgs2	Ntng1
Man1a	Cbln2	Cyp19a1	Plin3	Pcdh11x	Igf2r	Kiss1r	Cenpe	Kiss1r	Slc17a8
Rnd3	Cxcl14	Greb1	Galr2	Ccnd2	Slc15a3	Cplx3	Sytl4	Pnoc	Ndrg1
Grpr	Sema4d	Scgn	Slc15a3	Serpinb1b	Rxfp1	Gbx2	Cyp26a1	Crhr1	Igf2r
Etv1	Slc17a7	Sytl4	Serpine1	Tacr1	Tiparp	Mc4r	Rnd3	Sema3c	Mc4r
Cck	Etv1	Cplx3	Baiap2	Cpne5	Ntsr1	Onecut2	Tacr3	Penk	Ar
Nup62cl	Sytl4	Oprk1	Rgs2	Rnd3	Oprk1	Avpr2	Sox4	Cckar	Oprd1
Fst	Crhr1	Cspg5	Avpr1a	Tiparp	Trh	Egr2	Gem	Man1a	Th
Mki67	Igf2r	Igf2r	Sox4	Rxfp1	Ttn	Fst	Grpr	Onecut2	Nts
Galr2	Man1a	Ntsr1	Egr2	Galr2	Serpine1	Avpr1a	Fst	Isl1	Ntsr1
Greb1	Tacr1	Rnd3	Cyr61	Sox4	Galr2	Syt2	Mki67	Ar	Sytl4
Cenpe	Fst	Crhr1	Sytl4	Tacr3	Rnd3	Galr2	Egr2	Fst	Avpr1a
Gnrh1	Cdkn1a	Serpine1	Avpr2	Kiss1r	Fbxw13	Igf2r	Ttn	Igf2r	Sema4d
Cckar	Glra3	Crhr2	Tiparp	Trhr	Grpr	Cck	Cck	Ttn	Sln
Gjc3	Vgf	Ndrg1	Nup62cl	Avpr1a	Mc4r	Ramp3	Syt2	Glra3	Krt90
Sema4d	Npy1r	Baiap2	Sln	Sp9	Pak3	Slc15a3	Fbxw13	Tac2	Gem
Npy2r	Gabrg1	Sln	Gbx2	Tmem108	Fst	Tiparp	Sln	Oxtr	Arhgap36
Plin3	Ntsr1	Galr1	Ramp3	Pgr	Oprl1	Pak3	Th	Tiparp	Htr2c
Egr2	Galr2	Arhgap36	Cck	Crhbp	Igf1r	Krt90	Avpr2	Crh	Nup62cl
Npy1r	Fezf1	Npy1r	Cplx3	Lepr	Mki67	Tacr1	Pcdh11x	Cplx3	Rxfp1
Omp	Pak3	Sema4d	Cenpe	Fst	Avpr1a	Fbxw13	Fezf1	Th	Cartpt
Slc15a3	Slc15a3	Nup62cl	Crhr2	Sema3c	Gem	Grpr	Mc4r	Synpr	Synpr
Kiss1r	Tmem108	Pnoc	Gem	Cplx3	Etv1	Mki67	Cckar	Cyp26a1	Serpine1
Pcdh11x	Pcdh11x	Kiss1r	Crh	Adcyap1	Nup62cl	Cenpe	Slc15a3	Grpr	Cpne5
Avpr2	Cplx3	Fst	Mki67	Avpr2	Pcdh11x	Crh	Traf4	Etv1	Gal
Cplx3	Scgn	Slc15a3	Rnd3	Cckar	Lepr	Tacr3	Avpr1a	Vgf	Rnd3
Serpinb1b	Crhr2	Tac1	Cyp26a1	Oprk1	Htr2c	Cyp19a1	Gnrh1	Npy2r	Npas1
Gbx2	Cenpe	Etv1	Fst	Mki67	Ano3	Sox4	Ucn3	Nup62cl	Pnoc
Tacr3	Mki67	Grpr	Ttn	Cyp26a1	Cplx3	Npy1r	Crh	Cdkn1a	Avpr2
Sytl4	Cyp19a1	Cenpe	Chat	Ndrg1	Avpr2	Chat	Chat	Crhbp	Cckbr
Krt90	Ccnd2	Avpr1a	Mc4r	Tac1	Tacr3	Tmem108	Slc17a8	Sox4	Tiparp
Avpr1a	Fbxw13	Krt90	Cckar	Htr2c	Synpr	Trhr	Slc17a7	Gem	Kiss1r

## Sheet: S4 mouseMERFISH - unweighted
Signature 1	Signature 2	Signature 3	Signature 4	Signature 5	Signature 6	Signature 7	Signature 8	Signature 9	Signature 10
Cd24a	Col25a1	Gda	Igf1r	Slc17a6	Amigo2	Sgk1	Mlc1	Gad1	Irs4
Cspg5	Cpne5	Gpr165	Rgs5	Syt4	Gpr165	Ndrg1	Aqp4	Gabra1	Pak3
Pdgfra	Cspg5	Ar	Slco1a4	Cbln2	Arhgap36	Ttyh2	Aldh1l1	Syt4	Esr1
Sox4	Baiap2	Calcr	Fn1	Necab1	Cbln2	Gjc3	Cxcl14	Pak3	Npy2r
Traf4	Nos1	Oprl1	Selplg	Cbln1	Sema4d	Ermn	Ttyh2	Cspg5	Pgr
Igf1r	Htr2c	Prlr	Ndrg1	Gabra1	Onecut2	Sox8	Sox8	Dgkk	Dgkk
Baiap2	Cbln2	Pak3	Myh11	Pak3	Dgkk	Lpar1	Pou3f2	Syt2	Slc18a2
Cckbr	Cxcl14	Syt4	Sema3c	Oprl1	Omp	Sema4d	Cspg5	Oprl1	Prlr
Sox6	Oprl1	Glra3	Klf4	Nos1	Tmem108	Opalin	Sox6	Pcdh11x	Oprl1
Ccnd2	Sema4d	Gabrg1	Cdkn1a	Cspg5	Bdnf	Ebf3	Tiparp	Arhgap36	Ndrg1
Tmem108	Oprd1	Pcdh11x	Lmod1	Ntng1	Igf1r	Plin3	Plin3	Npas1	Syt4
Sox8	Rnd3	Rgs2	Ndnf	Sema4d	Isl1	Cdkn1a	Cdkn1a	Tmem108	Coch
Lpar1	Synpr	Coch	Ccnd2	Glra3	Pak3	Etv1	Cyr61	Tacr1	Pcdh11x
Igf2r	Pak3	Cspg5	Adora2a	Cpne5	Cckar	Mbp	Igf1r	Pou3f2	Sox4
Rnd3	Pnoc	Brs3	Ace2	Npy1r	Pnoc	Man1a	Gabrg1	Ar	Ar
Creb3l1	Cckar	Tacr1	Man1a	Igf2r	Rgs2	Omp	Creb3l1	Rgs2	Oprk1
Man1a	Igf2r	Ndrg1	Plin3	Pcdh11x	Igf2r	Pcdh11x	Galr2	Serpinb1b	Creb3l1
Cyr61	Glra3	Arhgap36	Npy1r	Sox4	Oprl1	Ntsr1	Etv1	Sema3c	Ntng1
Gjc3	Tacr3	Trhr	Baiap2	Ccnd2	Tiparp	Pak3	Sox4	Tacr3	Arhgap36
Sema4d	Sytl4	Igf2r	Etv1	Galr1	Rnd3	Onecut2	Sytl4	Ntsr1	Igf2r
Npy2r	Crhr1	Sytl4	Sox4	Fezf1	Oprk1	Kiss1r	Gbx2	Pnoc	Npy1r
Etv1	Gabrg1	Greb1	Lepr	Bdnf	Crhr2	Syt2	Rnd3	Glra3	Sema4d
Cckar	Man1a	Mc4r	Rgs2	Rnd3	Kiss1r	Cplx3	Cenpe	Onecut2	Oprd1
Fst	Etv1	Rnd3	Galr2	Pgr	Krt90	Slc17a7	Tacr3	Cckar	Cpne5
Mki67	Cdkn1a	Cyp19a1	Slc15a3	Ndrg1	Slc15a3	Igf2r	Syt2	Crhr1	Mc4r
Plin3	Ano3	Baiap2	Cyr61	Tacr1	Htr2c	Mc4r	Pcdh11x	Man1a	Egr2
Gem	Tacr1	Scgn	Serpine1	Ramp3	Ntsr1	Sox4	Traf4	Igf2r	Htr2c
Greb1	Chat	Oprk1	Sytl4	Tiparp	Pcdh11x	Fst	Gem	Isl1	Scg2
Omp	Sp9	Sema4d	Tiparp	Serpinb1b	Serpine1	Tiparp	Fst	Kiss1r	Sytl4
Galr2	Oxtr	Ramp3	Rnd3	Tmem108	Galr2	Tacr1	Mki67	Avpr1a	Cspg5
Pcdh11x	Tmem108	Crhr1	Egr2	Tacr3	Rxfp1	Galr2	Grpr	Npy2r	Synpr
Cenpe	Galr1	Crhbp	Avpr1a	Igf1r	Mc4r	Egr2	Cyp26a1	Tiparp	Slc17a8
Grpr	Pcdh11x	Cplx3	Ramp3	Sema3c	Fst	Gbx2	Egr2	Fst	Ntsr1
Npy1r	Sox4	Ntsr1	Sln	Htr2c	Etv1	Tmem108	Cckar	Oxtr	Rnd3
Sln	Fst	Crhr2	Gem	Galr2	Oxt	Slc15a3	Fezf1	Synpr	Gem
Tacr3	Npy1r	Serpine1	Crhr2	Trhr	Mki67	Tacr3	Sema4d	Sox4	Pnoc
Sytl4	Ccnd2	Galr1	Mki67	Sp9	Grpr	Ramp3	Ttn	Igf1r	Igf1r
Rgs2	Necab1	Npy1r	Cenpe	Rxfp1	Cdkn1a	Krt90	Sln	Penk	Krt90
Nnat	Fezf1	Pnoc	Cckar	Gabrg1	Gem	Coch	Mc4r	Ttn	Npas1
Egr2	Galr2	Sln	Cplx3	Dgkk	Ttn	Avpr1a	Fbxw13	Cdkn1a	Cckbr
Slc15a3	Serpine1	Esr1	Nup62cl	Kiss1r	Synpr	Mki67	Slc15a3	Etv1	Sln
Kiss1r	Ntsr1	Etv1	Fst	Cckar	Ano3	Avpr2	Avpr2	Cplx3	Avpr1a
Tiparp	Slc15a3	Fst	Chat	Fst	Nos1	Glra3	Chat	Sox6	Serpine1
Cplx3	Scgn	Igf1r	Avpr2	Crhbp	Sox4	Npy1r	Ndnf	Grpr	Rxfp1
Serpinb1b	Crhr2	Kiss1r	Onecut2	Syt2	Fbxw13	Cyp19a1	Th	Cckbr	Nos1
Nup62cl	Creb3l1	Nup62cl	Tacr3	Oprk1	Tacr3	Chat	Cck	Tac2	Tiparp
Krt90	Cplx3	Slc15a3	Mc4r	Creb3l1	Syt4	Grpr	Avpr1a	Crhbp	Th
Npas1	Cyp19a1	Grpr	Gbx2	Lepr	Avpr1a	Trhr	Adora2a	Gem	Nup62cl
Ano3	Cenpe	Ano3	Omp	Avpr1a	Lepr	Cenpe	Slc17a8	Th	Crhr1
Mc4r	Mki67	Cenpe	Igf2r	Cplx3	Nup62cl	Oprk1	Slc17a7	Rnd3	Bdnf

## Sheet: S5 ColonCancer - weighted
Signature 1	Signature 2	Signature 3	Signature 4	Signature 5	Signature 6	Signature 7	Signature 8	Signature 9	Signature 10	Signature 11	Signature 12	Signature 13	Signature 14	Signature 15	Signature 16	Signature 17	Signature 18	Signature 19	Signature 20	Signature 21	Signature 22	Signature 23	Signature 24	Signature 25	Signature 26	Signature 27	Signature 28	Signature 29	Signature 30
SPP1	PKM	ITGB1	CTNNB1	LAMC2	HLA.B	JUN	EPCAM	CREBBP	DUSP1	NDUFA4L2	ACTA2	COL1A1	LGALS9	CDCA7	CXCL10	EPHB3	HLA.DRA	ETS1	FN1	SOX9	VEGFA	ERBB3	PLVAP	MUC2	TGFBI	AXIN2	RGMB	XBP1	MKI67
MMP9	HDAC1	CA9	PROX1	BCL2L1	STAT1	JUNB	MUC1	PTK2	EGR1	PLOD2	SFRP2	MMP11	JAK1	PCNA	HIF1A	NOTCH1	HLA.DQA1	TRAC	SERPINE1	MYC	CEACAM1	EPCAM	PECAM1	CLCA1	ITGB1	CDH1	LGR5	MZB1	PLK1
MMP12	CCR3	IFNGR2	YAP1	EPHA2	TAPBP	NFE2L2	CDH1	NF1	PLA2G2A	PKM	DES	COL5A1	HDAC1	MCM6	SOD2	EPHB4	LYZ	GNLY	ITGB1	YAP1	DDIT3	TGFBR2	VWF	PKM	ASCL2	EPCAM	SMOC2	CD79A	BIRC5
ITGB2	LMNA	LDHA	ASCL2	LAMB3	TAP1	CDKN1A	KIT	RELA	SOCS3	NOS2	WWTR1	WNT5A	TP53	MCM2	IDO1	CDH1	C1QC	GZMA	LRP1	BRD4	PPARD	SPRY2	COL4A1	CDH1	YAP1	ITGB1	PROX1	POU2AF1	FOXM1
IL4I1	CXCR2	LRP1	CDKN1B	MET	BST2	TBX3	MYC	TCF7L2	PTGS2	SERPINA1	TGFB3	PDGFRB	BAX	MSH6	NFKBIA	FGFR3	FCGR3A	CD2	COL11A1	TBX21	PLOD2	SLC26A3	CDH5	EPCAM	TGFBR2	ERBB2	ASCL2	IRF4	CCNB1
CCL2	CD244	CDH1	BCL2L1	PPARD	HLA.C	RELA	ERBB2	STAT6	FOS	S100A9	FGFR1	COL11A1	IDH1	MSH2	TNC	ERBB2	CYBB	IL2RB	CSF1	CTLA4	TCF7L2	LGR6	MMRN2	MYC	EPHB4	HDAC1	CDKN1B	DERL3	MYBL2
ITGAX	KLRC1	EPCAM	CDK4	ITGB1	TAP2	IFNGR2	EPHB4	BMP1	CSF3R	PKIB	MFAP5	PDGFRA	NRAS	E2F1	CXCL11	LRP5	HLA.DRB1	CD3E	TNC	MAML1	LRP1	ERBB2	ANGPT2	CTNNB1	LRP5	PRKCA	EPHA4	FCRL5	AURKA
CXCL5	CD70	PKM	CCL7	ZBED2	CCND1	BRD4	MET	PRKCA	JUNB	YAP1	FBLN1	LRP1	STAT5A	CHEK1	NFKB2	CDCA7	CD14	CCL5	FAP	CDKN1B	STAT6	SMAD2	PGF	HDAC1	SPRY2	ERBB3	RORC	PDK1	EZH2
MARCO	AKT1	NFE2L2	BST2	EGFR	TGFBR2	DDIT3	CXCL16	SRC	PDK4	HLA.B	AKT3	CD248	AKT1	CDK4	TNFSF10	EGFR	HLA.DMA	FOXP3	VCAM1	HDAC1	INSR	CDH1	ENG	EPHB4	CDKN1B	LRP5	BCL2	TNFRSF17	AURKB
CCR1	JAK1	YAP1	BMI1	GPX3	ITGB1	JAK1	BAK1	SHARPIN	IL1B	RELA	MYH11	COL4A1	DIABLO	RB1	ICAM1	ITGB1	CSF1R	CD3D	LOX	SPRY2	PDK1	TMEM37	KDR	SERPINA1	NFE2L2	STAT6	TP53	CD27	ASCL2
MSR1	LDHA	PDK1	RELA	CCND1	TGFB2	YAP1	TAPBP	BRAF	ATF3	HLA.DRA	HGF	COL6A3	VEGFB	CDK2	CEBPB	CD5	CIITA	ZAP70	BMP1	PTK2	LAMB3	IFNGR1	NOS3	YAP1	CCND1	CCR6	SOX2	ICAM3	HDAC1
CEBPB	PDGFC	PLOD2	NFKB1	FGF2	RB1	SPRY2	CCL28	CDK6	MMP1	HLA.DRB1	ITGB1	BMP1	IFITM1	MYC	TNF	SPRY2	HLA.DPB1	TIGIT	TGFBR1	PKM	TBX3	NFE2L2	PDGFRB	BAK1	SMAD2	LRP1	ERBB3	PECAM1	BUB1
FCGR3A	NRAS	IDH1	HDAC1	YAP1	BAK1	AKT1	INSR	IRF3	FFAR2	BCL2L1	FAP	VCAM1	ASCL2	TEAD4	SNAI2	MYC	MRC1	STAT4	ITGA5	LGR6	TNFSF9	ATR	FLT4	ITGB1	TGFBR1	CTNNB1	CDCA7	VSIR	BRCA1
CD14	SELL	XBP1	PTK2	PROX1	HLA.DMA	RORC	EGFR	CD276	CTSG	SMAD2	LOX	ITGB1	LMNA	CCND1	CD83	TAP2	CXCL9	MS4A1	IKZF2	CCND1	LRP5	SRPRB	INSR	XBP1	IFNAR1	TAPBP	FGFR3	HLA.C	BRD4
NRP1	BRD4	MET	BRD4	AMOTL2	SELP	KRAS	STAT6	MAML1	CXCL8	GPX3	SMO	SNAI2	STAT3	DNMT1	CCL22	STAT6	MAFB	CXCR6	FGFR1	RELA	EPHA2	LRP5	PDGFB	STAT6	PTK2	NOTCH1	INSR	IFNAR2	CHEK2
TGFB1	CDK6	HDAC1	HIF1A	LGR6	IRS1	IL1R2	FGFR2	DNMT3A	CD1B	NEDD4	FGF1	TNF	NFKB1	NFE2L2	MUC4	PRKCA	FCGR2A	GATA3	FZD7	EPHB4	AMOTL2	SLC13A3	CD248	BRD4	LGR6	YAP1	ERBB2	SRPRB	TAP2
CD40	BCL2L1	CDKN1A	SPRY2	MMP7	BMI1	DIABLO	ICAM2	BMI1	LRP1	CA9	MMP2	CSF1	MAP2K1	AKT1	CXCL1	STAT5A	CD163	CXCR4	VEGFC	TGFBR2	PRKCA	RB1	ADAMTS4	LRP5	JAK1	INSR	STAT6	CDKN1B	AKT1
HAVCR2	CD3G	JAK1	SMAD2	TGFBR2	IFITM1	CEBPB	HDAC1	MLH1	LMNA	MMP1	WNT3A	ITGA1	IFNGR2	BRCA1	LAMP3	BRD4	ITGB2	TNFRSF13C	COL6A3	LGALS9	ATF3	CDKN1B	ETS1	MET	IFITM1	ASCL2	FGFR2	ICAM2	YAP1
LYZ	MAP2K1	MAP2K1	PIK3CA	FOSL1	SMAD2	CA7	HLA.C	PIK3CA	PROK2	CEACAM1	COL11A1	TGFB1	RELA	SRPRB	CD274	TAPBP	CMKLR1	TRBC1	COL5A1	ERBB3	BRD4	TNFSF10	CLEC14A	IDH1	BRD4	FGFR3	STAT5A	BMI1	CDKN1B
CYBB	DIABLO	LMNA	DIABLO	LMNA	CSF3	BAK1	LRP5	MSH3	KLF2	TAPBP	TGFBR1	PDPN	BAK1	MLH1	NFKB1	ICAM2	HLA.DPA1	NKG7	SNAI2	JUN	IFNGR1	FZD7	ITGB1	AKT1	BST2	PRF1	JUN	PIK3CG	MET
ITGAM	NFKB1	KRAS	STAT3	RELA	SRPRB	CDK6	PPARGC1A	KRAS	CEBPB	TMEM37	PDGFRA	FGFR1	SMAD2	CCNE1	CX3CL1	LAG3	CX3CR1	CTLA4	TNFSF4	DIABLO	BMP1	INSR	FLT1	RELA	PRKCA	NFKB1	TNFSF10	IL6R	EPHB4
IL1B	CD1C	IFNAR1	PRTN3	TEAD1	NLRC5	AMOTL2	IFNGR1	IKBKB	IGF1	TBX3	TNFSF4	SMO	BCL2L1	KITLG	FABP2	LRP1	ITGAM	ITK	PDGFC	AKT1	IRF3	MYC	NRP1	PTK2	HIF1A	IFNGR2	RET	CD79B	NFE2L2
KIR3DL2	HRAS	TGFBR1	TEAD1	CDH1	FCER2	CCR3	IFNGR2	AKT2	SERPINE1	HLA.DMA	CD8B	FLI1	BRD4	EZH2	IL6	NF1	TLR2	KLRB1	NRP1	CR2	AKT2	ACKR3	ITGA1	EGFR	BMI1	PTK2	PTK2	IFNAR1	SPRY2
SERPINA1	RELA	PTK2	CCND1	IFNGR1	PIK3CG	IFNG	EPHA4	ARAF	IL1R2	KRAS	ELN	PLOD2	CDK4	SPRY2	CXCL2	TGFB3	HAVCR2	CD40LG	TGFB1	CDH1	FGFR3	NEDD4	CAV1	NFKB1	SRPRB	STAT3	DNMT3A	TNFRSF13C	ATR
TGFBR1	NFE2L2	KITLG	MAML1	PDGFA	HRAS	LMNA	LGALS9	LRP6	CXCL12	BAK1	LRP1	IRS1	CDK6	NEDD4	STAT5A	INSR	CD4	TNFRSF18	FGF1	CREBBP	WNT3	IRS1	CLDN5	LGALS9	TBX3	LAMB3	TGFBR3	TMEM59	CHEK1
TMEM37	VTN	BRD4	EPHB4	AKT1	ATR	VEGFB	IL3RA	SMARCA4	NFKBIA	HDAC1	YAP1	ANGPT1	NFE2L2	IFITM1	NFE2L2	ITGA1	CD40	TNFRSF4	ITGA1	NFE2L2	BAK1	KRAS	WWTR1	TEAD1	ERBB2	ICAM2	CDH5	HLA.DMA	PKM
MRC1	CCL26	CEBPB	CR2	TCF7L2	PIK3CA	STAP1	CD276	PTEN	FCGR2A	FZD7	CAV1	ROR1	SOD2	MAP2K1	CCL3	HDAC1	TLR1	ICOS	TGFB3	SMAD2	EZH2	WNT3	PREX2	NFE2L2	ATR	JAK1	BMP1	BCL2L1	NFKB1
FCGR2A	KRAS	CEACAM1	PKM	CCR3	KLRC1	TLR9	KIR2DL4	APC	CXCR1	IFNGR2	ITGA1	TWIST1	GZMB	EGFR	CCL17	STING1	CD209	BLK	PDPN	ERBB2	IL6R	CREBBP	ITGA5	CDKN1B	CD276	CDKN1B	IRF3	HLA.B	RAF1
TNFRSF9	YAP1	SMAD2	KRAS	ERBB2	KRAS	TP63	PTK2	IGF1R	ITGAX	MYBL2	FZD7	ITGA4	SHARPIN	DIABLO	RELA	IL21	SERPINA1	CD8A	YAP1	BCL2L1	RORC	EGFR	ZEB1	ERBB2	PROX1	IFNAR1	TGFB3	CD19	BAK1
TLR2	CTNNB1	TBX3	HDAC3	NFKB2	NRAS	PKM	FOSL1	BRD4	ELANE	PTK2	DUSP1	ZEB1	RORC	BMI1	IFNGR2	IL12B	TREM2	PTPRC	PLOD2	CTNNB1	ROS1	TAPBP	THBD	SPRY2	RELA	FASLG	CCR6	CCR2	TEAD1
CXCL8	HDAC3	TNFRSF13B	CD8A	BAK1	IFNAR1	KLRC1	VSIR	CSF2	THBD	NFKBIA	SMOC2	FABP2	YAP1	HDAC1	BST2	SMO	NRP1	CTSW	TLR2	CX3CL1	PDGFA	IFITM1	ACKR3	LMNA	EGF	PDCD1	EPHB4	TAPBP	SRPRB
IFNGR2	MTOR	VEGFB	SMARCA4	ATF3	GPX3	EGF	TAP1	TSC1	CCR3	HLA.C	NRP1	HGF	KRAS	HRAS	TGM2	CCR6	CSF2RA	CCR4	WWTR1	CDK4	CA7	PTEN	SERPINE1	TAP2	NCR1	CDK6	IFNGR2	NFE2L2	WNT3
ELANE	NOS3	NRAS	IFNAR1	KRAS	NOS2	TNFSF9	SRC	IFNAR1	COL6A3	MAFB	VCAM1	FAP	PTK2	PTK2	IL23A	TAP1	CD86	SELPLG	TMEM37	BMI1	NEDD4	PDGFA	BMP1	STAT5A	LMNA	TGFBR3	TMEM59	STAP1	HRAS
GPX3	HIF1A	TMEM59	JAK1	CXCL1	MUC4	STAT3	IFNB1	TEAD1	STING1	LDHA	CXCL12	MMP2	SOX2	CHEK2	PDPN	ASCL2	XCR1	PDCD1	AKT3	STAT6	FZD7	IFNAR1	TGFBR2	CREBBP	TAPBP	RELA	CXCL12	CD40	PTK2
CSF1R	CCND1	NEDD4	TBK1	BRD4	CLEC4C	FOSL1	PRKCA	IRS1	TGFBR2	BRD4	ZEB1	TGFBR1	KITLG	BRD4	STAT3	BST2	LRP1	CCR8	IL6	SHARPIN	ACKR3	YAP1	DUSP1	TCF7L2	CREBBP	IFNGR1	TAPBP	HIF1A	ESCO2
MAFB	SHARPIN	AMOTL2	CREBBP	CEACAM1	PREX2	HDAC1	FGFR3	LEF1	IL5RA	DIABLO	GPX3	CD1E	CEBPB	ESCO2	WWTR1	PAX5	CCR1	CXCR3	TNF	NOS3	CREBBP	FABP2	VEGFC	IFNGR1	DIABLO	MET	PGF	SIGLEC1	MLH1
CD86	CA7	PKIB	CXCL12	JUNB	FCER1A	IGF1	SERPINA1	HDAC3	FOSL1	IFNGR1	LMNA	CD276	PPARGC1A	RELA	CXCL9	CDH5	IFNGR1	CD19	ADAMTS4	KRAS	SLC26A3	MSH3	TGFB1	STAT3	AKT1	IGF1R	PPARGC1A	ATM	SMAD2
CSF1	IDH1	CD70	AKT1	DKK1	HDAC3	RAF1	FCER1A	TGFBR3	FABP2	HRAS	AMOTL2	TNC	PTEN	SMAD2	IFNGR1	KLRG1	MSR1	CD28	TNFRSF9	TEAD1	WNT3A	CASP8	IL3RA	SRC	MAML1	TMEM59	VEGFB	JAK1	LMNA
THBD	KITLG	CCR3	RAF1	CXCL16	DIABLO	NRAS	RORC	RAF1	IL6R	ACKR3	ANGPT1	CCL26	RAF1	NFKB1	CSF3	TBX3	GPX3	KLRK1	HAVCR2	HDAC3	CXCR3	RAF1	PDGFA	SRPRB	HDAC3	EPHB4	FGFR1	VEGFB	TEAD4
LRP1	CD207	CDK6	CXCR2	JAK1	ARAF	PTK2	CD22	IKZF4	S100A9	AKT1	PDPN	TNFSF4	CD207	YAP1	IDO2	MMP11	PDCD1LG2	CCR5	CCR7	TEAD4	FGFR2	NOS2	TEK	KRAS	RB1	AKT1	IL23A	KRAS	MYC
PKM	LGALS9	CCL1	NFE2L2	PTK2	IL23A	ATF3	TMEM59	ICOSLG	NRP1	AMOTL2	ITGA5	ESCO2	SRC	HDAC3	CD80	CD160	PDK4	ITGA4	CTSG	CXCL12	ICOSLG	IGF1R	VCAM1	IL1R2	PKM	MARCO	EGFR	XCR1	CTNNB1
S100A9	FLI1	LAMB3	CD244	PDGFB	TNFSF9	CD207	STAP1	HRAS	TLR2	VEGFB	ACKR3	CMKLR1	CXCL16	HIF1A	CCL8	TCF7L2	ITGAX	CCL4	RORC	IGF1R	CCR1	PIK3CA	HIF1A	INSR	IGF1R	LGALS9	IL17A	GZMB	DIABLO
TREM2	CD276	BCL2L1	CCL11	SMAD2	MTOR	MAP2K1	TAP2	CCR10	TGFBR3	LRP1	ROR1	PAX5	CX3CR1	SMARCA4	BRD4	ERBB3	CLEC4C	CD3G	ICOSLG	EGF	IKBKB	PTK2	JAK1	BCL2L1	PIK3CA	IL23A	TLR9	TMEM37	IRS1
ITGA5	CLEC4C	KDR	LGALS9	CD276	BTLA	VTN	TNFSF10	TBK1	MMP2	IFNAR1	IRS1	NCAM1	ARG1	EPHB4	JAK1	ENG	ITGA4	TGFB1	IFNB1	ASCL2	SH2D1B	APC	KLF2	JAK1	IL12B	VSIR	IGF1R	IFNGR2	TAP1
CD83	IL12RB2	NF1	MYC	IFNGR2	MPO	TGFB2	IFNG	IL12B	ACKR3	TNFSF9	SIGLEC1	CD1C	HDAC3	RAF1	TWIST1	SRC	CD207	CD22	NF1	PDGFA	BRCA1	LAMB3	SNAI1	IL12A	WNT3	IRF3	CDK6	RAF1	CDK2
CXCL16	EGF	FZD7	RB1	TEAD4	MFAP5	IL12B	NOS3	MPO	TLR1	IFITM1	TGFB1	CD19	BST2	WNT3	CCR7	JAK1	CD1C	EOMES	TGM2	AXIN2	TEAD1	NRAS	KITLG	BAX	KIR2DL4	JUN	ICAM2	TGFB1	EGFR
TBK1	RAF1	CX3CR1	TEAD4	WNT3	PDK4	NOS3	TGFB2	TCL1A	EGFR	WNT3	VEGFB	YAP1	HRAS	ARG1	CXCL16	GZMH	DUSP1	CSF1	HGF	SMARCA4	RELA	IKBKB	MMRN1	TAPBP	TBX10	BRD4	NFKB1	KLF2	MAML1
CD276	CXCL16	CCL3	ITGB1	IL23A	BCL2L1	IL22	MUC4	ROS1	SNAI1	CIITA	SNAI2	AMOTL2	NOS3	MSH3	CCL2	TRAT1	TGFBR1	CR2	FLI1	IGF1	AKT1	LRP6	AKT3	MAML1	KLRC1	CDK4	SOD2	INSR	CDCA7
MMP7	SMAD2	FLI1	IGF1	MAP2K1	IGF1	IKZF4	CTSG	CASP8	IL6	LGALS9	COL6A3	TGFB2	SELL	CD207	IL12A	TP53	CXCL16	PRF1	HIF1A	TGFBR1	ERBB2	DUSP6	SNAI2	SHARPIN	ICAM3	BAK1	FCER2	MLH1	NOS3
MMRN1	PTK2	HAVCR2	STAT6	LRP5	KIR2DL4	SMAD2	FLI1	PMS2	SIGLEC1	CEBPB	PLOD2	FZD7	ICAM2	ATR	TNFRSF9	IGF1R	IL4I1	GZMH	SLC13A3	CCL17	IL12A	TBK1	CD40	CD276	CXCR5	CREBBP	LGALS9	IL5RA	KRAS

## Sheet: S6 ColonCancer - unweighted
Signature 1	Signature 2	Signature 3	Signature 4	Signature 5	Signature 6	Signature 7	Signature 8	Signature 9	Signature 10	Signature 11	Signature 12	Signature 13	Signature 14	Signature 15	Signature 16	Signature 17	Signature 18	Signature 19	Signature 20	Signature 21	Signature 22	Signature 23	Signature 24	Signature 25	Signature 26	Signature 27	Signature 28	Signature 29	Signature 30
SPP1	PKM	PKM	CTNNB1	ITGB1	HLA.B	JUN	EPCAM	STAT6	FOS	PKM	ACTA2	COL1A1	IDH1	CDCA7	SOD2	EPHB3	HLA.DRA	CXCR4	FN1	SOX9	VEGFA	EPCAM	COL4A1	PKM	TGFBI	AXIN2	RGMB	XBP1	MKI67
MMP9	HDAC1	ITGB1	PROX1	LAMC2	TAPBP	JUNB	CDH1	CREBBP	EGR1	NDUFA4L2	SFRP2	MMP11	HDAC1	MYC	NFKBIA	NOTCH1	LYZ	ETS1	ITGB1	MYC	CEACAM1	ERBB3	PLVAP	MUC2	ITGB1	EPCAM	LGR5	MZB1	MYBL2
MMP12	LMNA	EPCAM	ASCL2	BCL2L1	BST2	CDKN1A	MUC1	MAML1	JUNB	HLA.B	ITGB1	COL5A1	LGALS9	CDK4	CEBPB	CDH1	FCGR3A	TRAC	SERPINE1	YAP1	LRP1	CDH1	PECAM1	CTNNB1	ASCL2	CDH1	SMOC2	CD79A	PLK1
PKM	CD244	CDH1	YAP1	EPHA2	STAT1	NFE2L2	MYC	TEAD1	DUSP1	SERPINA1	DES	PDGFRB	AKT1	PCNA	NFKB2	EPHB4	C1QC	GNLY	LRP1	BRD4	PPARD	ERBB2	PDGFRB	CLCA1	YAP1	ITGB1	PROX1	IRF4	HDAC1
LYZ	CCR3	LRP1	CDKN1B	CCND1	TAP2	IFNGR2	ERBB2	NF1	PLA2G2A	HLA.DRA	LRP1	LRP1	JAK1	MCM6	HIF1A	ERBB2	CYBB	GZMA	CSF1	PKM	TCF7L2	LGR6	VWF	EPCAM	EPHB4	ERBB2	ASCL2	POU2AF1	PKM
CEBPB	CXCR2	CA9	BCL2L1	LAMB3	CCND1	RELA	KIT	TCF7L2	MMP1	S100A9	FBLN1	COL4A1	BAX	MCM2	CXCL10	CDCA7	HLA.DRB1	PTPRC	COL11A1	HDAC1	STAT6	SPRY2	ITGB1	CDH1	TGFBR2	ERBB3	JUN	PDK1	EZH2
ITGB2	KLRC1	LDHA	CDK4	PROX1	HLA.C	JAK1	EPHB4	PTK2	SOCS3	YAP1	YAP1	COL11A1	ASCL2	MSH6	ICAM1	ITGB1	HLA.DPB1	CD2	TNC	MAML1	PLOD2	TGFBR2	ENG	MYC	CCND1	HDAC1	ERBB3	HLA.B	ASCL2
FCGR3A	AKT1	IFNGR2	BST2	YAP1	ITGB1	BRD4	MET	MSH3	IL1B	BCL2L1	COL11A1	ITGB1	TP53	CDK2	NFKB1	LRP5	CD14	JAK1	BMP1	SPRY2	DDIT3	SLC26A3	ETS1	HDAC1	SPRY2	CTNNB1	CDCA7	PECAM1	BIRC5
SERPINA1	JAK1	XBP1	HDAC1	LGR6	TAP1	PKM	TAPBP	PRKCA	ATF3	PLOD2	TGFBR1	PDGFRA	SOD2	CCND1	CD83	MYC	HLA.DMA	IL2RB	COL5A1	CDKN1B	EPHA2	NFE2L2	INSR	XBP1	NFE2L2	STAT6	STAT6	DERL3	AURKA
CYBB	LDHA	IDH1	NFKB1	MET	TGFBR2	SPRY2	STAT6	IRF3	LRP1	HDAC1	DUSP1	CD248	NRAS	MSH2	IDO1	SPRY2	HLA.DQA1	CD3E	TGFBR1	JUN	LAMB3	MYC	KDR	EPHB4	LRP5	PRKCA	TP53	FCRL5	FOXM1
IL4I1	CD70	NFE2L2	RELA	CDH1	HLA.DMA	YAP1	HDAC1	CDK6	PTGS2	HLA.DRB1	PDGFRA	WNT5A	CDK4	E2F1	BST2	STAT6	CSF1R	CCL5	FAP	PTK2	INSR	IFNGR1	CDH5	IDH1	PKM	LRP1	CDKN1B	BCL2L1	CTNNB1
CD14	NRAS	YAP1	PTK2	PPARD	RB1	AKT1	INSR	IKBKB	LMNA	CA9	WWTR1	BMP1	BCL2L1	AKT1	CXCL1	TAP2	CIITA	ZAP70	LOX	TBX21	PDK1	TMEM37	NOTCH1	ITGB1	CDKN1B	LRP5	ERBB2	HLA.C	CCNB1
CCL2	BCL2L1	PDK1	BMI1	GPX3	BAK1	DDIT3	BAK1	BRD4	CXCL8	TAPBP	SMOC2	CSF1	LMNA	NFE2L2	IFNGR2	EGFR	LRP1	CD8A	VCAM1	CTLA4	LRP5	LRP5	CD248	SERPINA1	SMAD2	NOTCH1	INSR	CD27	AKT1
LRP1	BRD4	CDKN1A	BRD4	TGFBR2	SMAD2	TBX3	HLA.C	RELA	NFKBIA	CEACAM1	TGFB3	ITGA1	NFKB1	CHEK1	NFE2L2	CD5	ITGB2	CSF1	FGFR1	CCND1	PRKCA	SMAD2	MMRN2	STAT6	LGR6	TAPBP	BCL2	ICAM3	TAP2
IL1B	CDK6	HDAC1	HIF1A	LMNA	IFITM1	CEBPB	EGFR	BRAF	CEBPB	RELA	MYH11	TGFB1	IFNGR2	TEAD4	TNC	FGFR3	SERPINA1	MS4A1	ITGA5	LGR6	ATF3	INSR	NRP1	YAP1	JAK1	YAP1	RORC	CDKN1B	AURKB
NRP1	PDGFC	PLOD2	PKM	AKT1	IRS1	HDAC1	LGALS9	RAF1	SERPINE1	NFKBIA	ELN	VCAM1	STAT3	BRCA1	JAK1	PRKCA	CXCL9	TGFB1	IKZF2	CTNNB1	TBX3	ATR	PDGFB	AKT1	BST2	ASCL2	EPHA4	TAPBP	EPHB4
IFNGR2	SELL	MET	CCL7	TEAD1	BMI1	RORC	CXCL16	BMP1	CSF3R	MYBL2	FGFR1	PLOD2	VEGFB	EZH2	RELA	TAPBP	MRC1	FOXP3	YAP1	ERBB3	BRD4	SRPRB	DUSP1	LGALS9	TGFBR1	INSR	SOD2	TNFRSF17	YAP1
TGFB1	NFKB1	JAK1	SPRY2	EGFR	SRPRB	CDK6	IFNGR2	SRC	PDK4	MMP1	ITGA1	FGFR1	RELA	MLH1	STAT5A	LRP1	FCGR2A	CD3D	NRP1	LGALS9	EZH2	CDKN1B	ANGPT2	SOX9	PTK2	CCR6	TAPBP	SRPRB	BRD4
TGFBR1	MAP2K1	LMNA	CCND1	ZBED2	SELP	DIABLO	LRP5	IGF1R	TGFBR2	GPX3	MFAP5	COL6A3	DIABLO	RB1	LAMP3	HDAC1	MAFB	ITGA4	TGFB1	EPHB4	AMOTL2	TAPBP	ADAMTS4	MET	HIF1A	IFNGR2	FGFR3	HLA.DMA	MYC
TMEM37	DIABLO	CEBPB	TEAD1	JUNB	TGFB2	KRAS	IFNGR1	LRP5	KLF2	IFNGR2	CAV1	TNF	CDK6	SRPRB	TNFSF10	STAT5A	DUSP1	NOTCH1	FZD7	CDH1	CREBBP	CREBBP	ITGA1	PTK2	IFNAR1	LAMB3	SOX2	BMI1	BRCA1
ITGAX	CTNNB1	CEACAM1	SMAD2	RELA	NRAS	LMNA	PTK2	TSC1	FCGR2A	CTNNB1	LMNA	SNAI2	NFE2L2	HDAC1	STAT3	NF1	NRP1	CREBBP	ITGA1	TGFBR2	IRF3	RB1	SERPINE1	BCL2L1	ERBB2	NFKB1	EPHB4	IFNAR2	SPRY2
S100A9	CD3G	PTK2	EPHB4	ERBB2	HRAS	BAK1	TAP1	CD276	S100A9	SMAD2	GPX3	PDPN	BRD4	SPRY2	JUNB	BRD4	ITGAM	TIGIT	PLOD2	AKT1	IFNGR1	TNFSF10	WWTR1	BRD4	PROX1	PTK2	PTK2	IFNAR1	MET
GPX3	HRAS	IFNAR1	PIK3CA	TCF7L2	ATR	VEGFB	ICAM2	SHARPIN	ITGAX	LRP1	BST2	ITGA4	STAT5A	DNMT1	STAT1	MMP11	CD4	CCR4	VEGFC	RELA	NOTCH1	ACKR3	TGFBR2	ERBB2	BRD4	STAT3	STAT5A	HIF1A	NFE2L2
CSF1R	RELA	MAP2K1	MAML1	NFKB2	PIK3CA	AMOTL2	SERPINA1	SMARCA4	CXCL12	PTK2	NRP1	IRS1	SMAD2	PTK2	TAP2	AXIN2	HAVCR2	CTSW	TGFB3	BCL2L1	BMP1	FZD7	HIF1A	CREBBP	PRKCA	JAK1	IFNGR2	JAK1	CDCA7
MRC1	NFE2L2	BRD4	STAT3	AMOTL2	CSF3	NRAS	CD276	LRP6	FFAR2	LDHA	PDGFRB	TGFBR1	YAP1	EGFR	IFNGR1	BST2	IFNGR1	CD5	TMEM37	CREBBP	ERBB3	YAP1	JAK1	BAK1	TAPBP	FGFR3	ITGB1	PIK3CG	CDKN1B
HAVCR2	CD1C	TGFBR1	DIABLO	IFNGR1	GPX3	STAT3	FGFR2	HDAC3	NRP1	HLA.DMA	LOX	CD276	MAP2K1	CCNE1	CXCL11	ERBB3	CD40	BCL2	WWTR1	CDK4	AKT2	LAMB3	CAV1	TAP2	CREBBP	PRF1	IRF3	NFE2L2	TEAD1
ITGAM	YAP1	KRAS	CD8A	MMP7	PIK3CG	PTK2	TAP2	TBK1	PROK2	NOS2	FAP	ZEB1	BAK1	KITLG	BRD4	INSR	GPX3	STAT4	NF1	DIABLO	TNFSF9	NEDD4	JUNB	LRP5	IFITM1	JUN	TNFSF10	BST2	NFKB1
CD40	KRAS	SMAD2	JAK1	CEACAM1	IFNAR1	LRP1	PRKCA	MLH1	THBD	AKT1	AKT3	YAP1	IFITM1	IFITM1	CXCL9	ASCL2	TLR2	TGFBR2	SNAI2	STAT6	SLC26A3	EGFR	PGF	TEAD1	AKT1	ICAM2	LGALS9	ICAM2	ATR
MARCO	HDAC3	NRAS	CREBBP	ATF3	BCL2L1	ATF3	EPHA4	IFNAR1	PPARD	HLA.C	FZD7	TNC	SHARPIN	DIABLO	AKT1	TAP1	IFNGR2	TAPBP	ADAMTS4	ERBB2	AKT1	MSH3	FLT4	RELA	CTNNB1	CDKN1B	CDK4	TNFRSF13C	PTK2
DUSP1	CCL26	VEGFB	HDAC3	JAK1	NLRC5	RAF1	SRC	PIK3CA	EGFR	LGALS9	TGFBR2	SMO	CEBPB	MAP2K1	WWTR1	TGFB3	CD163	ITGB2	HIF1A	NFE2L2	ERBB2	PTK2	EPHB4	EPHA2	MAML1	CDK6	CDH5	VSIR	CHEK2
FCGR2A	HIF1A	KITLG	SMARCA4	BRD4	FCER2	IL1R2	NOTCH1	DNMT3A	STING1	TMEM37	VEGFB	FLI1	PTK2	BRD4	CCL22	ITGA1	CMKLR1	GATA3	COL6A3	AXIN2	FGFR3	IRS1	BMP1	TAPBP	NOTCH1	IFNAR1	MMP11	IFNGR2	BUB1
CSF1	VTN	BCL2L1	AKT1	CXCL1	KRAS	CA7	PPARGC1A	APC	GPX3	CEBPB	COL5A1	FAP	RORC	EPHB4	CD274	JAK1	PTPRC	CDKN1B	TNFSF4	SMAD2	BAK1	KRAS	CLEC14A	NFKB1	SRPRB	EPHB4	DNMT3A	TAP2	RAF1
C1QC	CCND1	TBX3	KRAS	IFNGR2	LGALS9	MAP2K1	CCL28	CDKN1B	IGF1	BAK1	JAK1	ANGPT1	GZMB	RELA	IL6	TCF7L2	HLA.DPA1	CXCR6	ETS1	TEAD1	RORC	RAF1	SOCS3	SPRY2	CD276	LGALS9	BMP1	IL6R	LMNA
CD83	IDH1	LAMB3	CR2	PTK2	HDAC3	FOSL1	VSIR	STAT3	CD14	BRD4	AMOTL2	ROR1	KRAS	HIF1A	LGALS9	ENG	ITGA4	IKZF2	TLR2	CR2	TEAD1	IFITM1	TGFB1	NFE2L2	LMNA	AKT1	FGFR2	CREBBP	CHEK1
CXCL8	SHARPIN	AMOTL2	IFNAR1	BAK1	NOS2	SMAD2	IRF3	TGFBR1	TGFBR3	NEDD4	AKT1	TWIST1	SOX2	NEDD4	CX3CL1	CDH5	CX3CR1	BRD4	PDPN	SHARPIN	IKBKB	IFNAR1	ZEB1	JAK1	BMI1	RELA	LAMB3	AKT1	MAML1
HIF1A	MTOR	CTNNB1	TBK1	EPHB4	DIABLO	SHARPIN	FOSL1	HRAS	IL1R2	ERBB2	ZEB1	HGF	BST2	NFKB1	TAPBP	ICAM2	TMEM37	CCL4	PDGFC	BMI1	NFKB2	NRAS	ITGA5	ERBB3	ATR	MET	VEGFB	INSR	CDK2
MAFB	NOS3	TNFRSF13B	PRTN3	PKM	KLRC1	IFNG	IL3RA	AKT2	TLR2	KRAS	PLOD2	AMOTL2	RAF1	BMI1	CCL2	CDK4	HIF1A	IKBKB	IL6	CX3CL1	NF1	IGF1R	LMNA	EGFR	RELA	IFNGR1	TGFB3	VEGFB	TAP1
ITGB1	LGALS9	CDK6	MYC	FOSL1	ARAF	CCR3	RORC	YAP1	ACKR3	CDK2	TGFB1	CMKLR1	KITLG	HRAS	CXCL2	TP53	IL4I1	TNFRSF13C	HAVCR2	HDAC3	IFNGR2	IKBKB	FLT1	TCF7L2	CDK4	XBP1	CDK6	CXCR4	NOTCH1
CXCR4	KITLG	NF1	LGALS9	KRAS	PREX2	STAP1	PKM	ATR	FOSL1	TBX3	ITGA5	FABP2	PTEN	YAP1	CCL3	CTNNB1	AKT1	TRBC1	AKT3	ASCL2	ACKR3	PIK3CA	ACKR3	BAX	TBX3	CDK4	BST2	SOCS3	SMAD2
ENG	CA7	NEDD4	NFE2L2	PDGFA	MUC4	TNFSF9	TNFSF10	ARAF	IL6R	IFNGR1	ACKR3	CHEK2	SRC	SMAD2	ATF3	STING1	TREM2	CD22	CCR7	TEAD4	PTK2	APC	PTK2	LMNA	DIABLO	IGF1R	NFKB1	ITGB1	MLH1
MSR1	CD276	KDR	RAF1	CD276	IL23A	KLRC1	FGFR3	BMI1	ITGAM	VEGFB	HIF1A	FBLN1	PPARGC1A	CHEK2	PPARD	IRF3	TGFBR1	STAT5A	RORC	KRAS	CEBPB	ITGB1	THBD	NOTCH1	SERPINA1	TGFBR3	YAP1	TMEM37	BAK1
CCR1	CDK4	TMEM59	CXCL12	TAP2	MFAP5	EGR1	CDH5	BAK1	IL6	CREBBP	STAT3	FZD7	HDAC3	RAF1	BMP1	SRC	LGALS9	NKG7	TNFRSF9	IGF1R	FZD7	PTEN	HDAC1	MAML1	STAT6	CREBBP	TGFBR3	RAF1	SRPRB
TLR2	PTK2	TCF7L2	ITGB1	PDGFB	MTOR	LDHA	STAT3	TGFBR3	CTSG	DIABLO	VCAM1	CD19	CXCL16	MSH3	IL23A	CREBBP	CD86	CTLA4	FGF1	EPCAM	RELA	SLC13A3	NOS3	INSR	HDAC3	IRF3	PLA2G2A	STAT3	HRAS
ICAM1	RAF1	PKIB	CD244	SMAD2	CLEC4C	HDAC3	CD22	KRAS	COL6A3	FZD7	CXCL12	TEAD4	HRAS	HDAC3	MAP2K1	LAG3	ITGAX	ITGB1	TNF	NOS3	NEDD4	WNT3	CD276	CDKN1B	IGF1R	FASLG	PGF	CD79B	TEAD4
CD276	SMAD2	ERBB2	STAT6	ETS1	PDK4	TLR9	IFNAR1	SMAD2	ELANE	MAML1	TNC	TNFSF4	HIF1A	SMARCA4	IL4I1	EPHA2	CCR1	ICAM3	TEAD1	CXCL12	IL6R	NOS2	TGFB3	STAT3	TEAD1	PDCD1	IGF1R	RELA	DIABLO
TBK1	MYC	RELA	CXCR2	LRP5	TNFSF9	NOS3	SPRY2	PTEN	BMP1	MAFB	PDPN	MMP2	CX3CR1	BAX	CCR7	IGF1R	MSR1	NFKB2	ICOSLG	SMARCA4	WNT3	LRP6	CD40	CDK4	MSH3	BRD4	EGFR	LRP1	CREBBP
TNFRSF9	CD207	FZD7	TEAD4	NOTCH1	FCER1A	EGF	CD8A	IFNAR2	CLEC14A	PDK1	NFE2L2	CD1E	CD207	ATR	TGFBR1	BMP1	CSF2RA	KLRK1	BRD4	PDGFA	EPHB4	PDGFA	PREX2	IFNGR1	NFKB1	MARCO	NF1	BRD4	EGFR
CXCL5	CXCL16	CD70	RB1	SERPINA1	MPO	TP63	ITGB1	STING1	VSIR	CIITA	IFNGR2	CCL2	DNMT3A	ESCO2	CXCL16	TBX3	CXCR4	ITK	CMKLR1	TGFBR1	BRCA1	TBK1	PDGFA	SRC	PIK3CA	TCF7L2	TCF7L2	CD19	RELA
THBD	TBK1	HAVCR2	CCL11	TEAD4	HLA.DPA1	PGF	ERBB3	ICOSLG	STAT3	TCF7L2	CCL2	AKT3	NOS3	BST2	PDPN	CD276	PDK4	GZMB	GZMK	LRP5	PDGFA	BRD4	AKT3	MSH3	HDAC1	PKM	FGFR1	TGFB1	HIF1A
ITGA5	FLI1	CX3CR1	LRP5	STAT6	BTLA	IGF1	CTNNB1	PMS2	CXCL2	HRAS	CD248	NCAM1	BMI1	MYBL2	ADAMTS4	KLRG1	TLR1	TGFBR1	HGF	EGF	TSC1	DIABLO	KITLG	STAT5A	RB1	MSH3	PRKCA	TMEM59	NRAS
